# Supplementary material for: Prevalence and Risk Factors for the Presence of Gastric Ulcers in Pleasure and Breeding Horses in Italy
Source: Animals (Basel). 2024 Jun 17;14(12):1806. doi: 10.3390/ani14121806 (PMC11201176; doi:10.3390/ani14121806)
Supplement: Supplementary file 1 [file animals-14-01806-s001.zip]

Archive with 1 entries (1 files):
- animals-3039563-supplementary.pdf
